# Supplementary material for: Calponin 2 regulates ketogenesis to mitigate acute kidney injury
Source: JCI Insight. 2023 Nov 8;8(21):e170521. doi: 10.1172/jci.insight.170521 (PMC10721266; doi:10.1172/jci.insight.170521)
Supplement: Supporting data values [file jciinsight-8-170521-s213.xlsx]

## Sheet: Figure 1
Figure 1B
Gene	T0d_1	T0d_2	T0d_3	T0d_4	T1d_1	T1d_2	T1d_3	T1d_4	T1d_5	T3d_1	T3d_2	T3d_3	T3d_4	T3d_5	T10d_1	T10d_2	T10d_3
Cnn2	8.27888	8.49988	8.58166	8.44946	10.1019	9.84732	8.75055	8.74549	8.49414	9.01922	9.41619	9.6403	9.55228	9.97876	10.2127	11.1217	10.3842
Figure 1E
CNN2
Sham	IRI
0.744274	2.07006
1.07001	2.16055
1.12901	1.48539
0.972773	2.31242
1.30183	1.47674
0.878197	1.8092
Sham	Cis
0.853887	2.04013
0.862111	1.35181
0.853792	1.58208
1.17202	1.83951
1.31703	1.35148
1.03761	2.03666

## Sheet: Figure 2
Figure 2B			Figure 2D			Figure 2G Left					Figure 2G Right					Figure 2J
CNN2			CNN2			Scr-IRI		Scr-Cis			BUN-IRI		BUN-Cis			NGAL-IRI		NGAL-Cis
ShNC	ShCNN2		ShNC	ShCNN2		ShNC	ShCNN2	ShNC	ShCNN2		ShNC	ShCNN2	ShNC	ShCNN2		ShNC	ShCNN2	ShNC	ShCNN2
0.924033	0.383646		0.593667	0.263324		1.82524	0.504854	0.883117	0.571429		484.403	154.635	279.469	250.491		1.16818	0.192704	1.09196	0.621495
0.974754	0.553121		1.34487	0.263156		1.61165	0.834951	1.42857	0.805195		400.624	338.681	429.764	289.784		0.796679	0.596867	0.666238	0.608803
1.02167	0.523193		1.17758	0.434429		1.61165	0.951456	1.01299	0.961039		401.07	355.615	322.692	251.474		0.832774	0.156627	1.07427	0.415975
1.06633	0.35571		1.03274	0.295523		1.49515	0.854369	0.935065	0.805195		432.264	265.151	317.289	260.805		1.08486	0.541268	0.68242	0.513032
1.14129	0.648475		0.851136	0.235438		1.28155	0.291262	1.1948	1.09091		291.444	100.713	328.094	265.717		1.29158	1.28148	0.70252	0.22891
0.892929	0.546889					1.6699	0.582524	0.883117	0.441558		331.551	198.752	219.548	151.768		0.825922	0.628465	1.78259	0.249149
						1.80583	0.543689	1.42857	0.441558		457.665	151.961	526.786	164.047
						1.72816	0.601942				443.85	207.665
						1.51456	0.330097				459.447	69.9643

## Sheet: Figure 3
Figure 3B							Figure 3F-Left							Figure 3F-Right
TUNEL-CTL		TUNEL-IRI		TUNEL-Cis			Rantes-IRI		IL-6-IRI		TNFα-IRI			Rantes-Cis		IL-6-Cis		TNFα-Cis
ShNC	ShCNN2	ShNC	ShCNN2	ShNC	ShCNN2		ShNC	ShCNN2	ShNC	ShCNN2	ShNC	ShCNN2		ShNC	ShCNN2	ShNC	ShCNN2	ShNC	ShCNN2
1	0	13	11	20	10		1.18162	0.292294	1.51297	0.549113	0.580326	0.382813		0.808421	0.536223	0.71892	0.103443	0.687476	0.391389
2	1	18	6	17	9		0.975409	0.210276	1.01616	0.963527	2.10857	0.217658		1.41533	0.687889	2.07662	0.764562	0.873808	0.435379
1	3	19	5	19	7		0.784036	0.204951	1.79878	0.066027	1.53136	0.696411		0.575041	0.495915	1.79297	0.648201	1.49466	0.55855
1	0	15	7	18	9		0.984233	0.587532	0.601679	0.6833	1.05257	0.539173		0.891874	0.198326	1.39385	0.829987	1.99312	0.349994
1	2	13	6	19	12		0.789109	0.404315	0.78631	0.598683	0.713436	1.0324		1.41263	0.350208	0.582395	0.998205	0.826068	0.653072
2	2	14	5	18	10		1.42483	0.346009	0.76431	0.091316	0.710652	0.303797		1.20635	0.448281	0.46029	0.6937	0.676416	0.446473
2	2	15	11	30	9
2	2	17	4	32	13
1	1	19	4	25	8
1	1	12	6	27	6
1	1	11	5	29	15
2	1	16	8	26	9
2	1	10	8	30	9
1	2	12	7	25	14
3	2	16	5	22	12
2	1	17	8	25	11
1	1	15	7	26	9
2	1	14	9	28	10
0	0	12	7	23	14
0	0	12	8	21	13

## Sheet: Figure 4
Figure 4G			Figure 4K			Figure 4L			Figure 4M
Hmgcs2			β-OHB			ATP			ALT
ShNC	ShCNN2		ShNC	ShCNN2		ShNC	ShCNN2		Sham		IRI
1.67989	5.67296		0.614201	0.613121		6.88804	7.92793		ShNC	ShCNN2	ShNC	ShCNN2
1.70802	9.16792		0.600883	0.641558		7.04177	8.88032		8.29648	6.38191	93.1759	92.5377
1.21616	5.19115		0.420903	0.62788		3.80474	11.6262		6.38191	7.0201	13.402	40.206
1.09606	18.9663		0.619241	0.594403		4.94055	8.65824		5.10553	5.74372	104.025	107.854
0.713174	3.14723		0.553728	0.679354		6.84242	11.8989		3.82915	3.82915	81.0503	52.9699
0.366612	1.60473		0.617441	0.657036		4.64965	9.14673		6.38191	12.7638	82.9648	49.1407
			0.558767	0.681154		7.63224	7.8563		20.4221	17.2312	86.1558	44.0352
									20.4221	6.38191	66.3719	66.3719

## Sheet: Figure 5
Figure 5D			Figure 5E			Figure 5G					Figure 5I					Figure 5J
Hmgcs2			Scr			TUNEL-Sham		TUNEL-IRI			NGAL		Bax			MCP1		IL-6		TNFα
ShNC	ShHmgcs2		ShNC	ShHmgcs2		ShNC	ShHmgcs2	ShNC	ShHmgcs2		ShNC	ShHmgcs2	ShNC	ShHmgcs2		ShNC	ShHmgcs2	ShNC	ShHmgcs2	ShNC	ShHmgcs2
1.4572	0.6191		1.88312	1.89935		1	2	11	36		0.324131	5.5517	0.591391	3.22448		0.99742	2.70804	0.896301	1.34038	0.551526	2.30195
1.4575	0.1962		2.10069	2.30519		0	2	8	28		1.22462	2.27616	0.70023	1.9403		0.600966	3.95913	0.760921	1.51273	1.62854	2.5978
0.8647	0.6692		1.73701	2.25649		2	2	6	30		0.576815	3.2417	0.724921	2.86255		0.475756	3.65696	0.846061	1.56991	0.533481	4.44465
1.3687	0.2679		2.01299	2.15909		2	1	14	32		0.212079	3.92021	1.13001	4.54831		1.89211	3.0336	1.20579	1.54597	1.13203	2.8452
0.57	0.5342		1.71875	2.77778		2	1	17	30		2.66725	3.15768	1.97915	3.22573		1.36095	1.74933	1.27138	1.32354	1.13203	2.24147
0.698	0.538		2.06376	2.55208		1	3	12	32		0.995098	3.08163	0.874298	2.50904		1.36176	2.74029	1.13049	1.15531	1.62854	2.30195
			2.27431	1.76948		1	3	13	20
			2.07792	2.41883		1	1	14	17
			1.27517	2.51678		1	1	11	20
			2.43289	2.39933		3	0	9	22
						3	0	15	23
						3	0	18	28
						2	2	20	29
						2	3	12	25
						2	1	27	27
						1	2	21	24
						1	1	12	31
						0	1	16	21
						0	1	17	29
						1	1	15	22

## Sheet: Figure 6
Figure 6B			Figure 6C			Figure 6D			Figure 6F			Figure 6G			Figure 6H
FOXA2			PPARα			FGF21			PPARα			Sirt2			Sirt3
ShNC	ShCNN2		ShNC	ShCNN2		ShNC	ShCNN2		ShNC	ShCNN2		ShNC	ShCNN2		ShNC	ShCNN2
1.17245	0.178465		2.36458	0.997239		4.53922	1.99501		1.05164	0.737177		1.20766	0.934511		1.14513	0.473839
1.22456	0.842238		1.24955	0.727083		0.815754	7.11723		1.44004	0.689024		1.44787	2.58502		0.817355	3.20482
0.431542	1.59216		2.2492	0.937164		4.05258	0.263481		1.22626	0.779354		1.01049	1.02329		1.20734	0.7413
4.30382	0.583825		0.985883	0.768708		0.474831	3.37144		0.694927	0.744268		1.46139	0.85728		2.05844	2.24064
0.830786	1.42752		0.398768	1.26925		0.235103	4.97795		0.917298	1.11041		0.618456	0.659556		1.01246	0.548722
0.451404	0.802175		0.382752	1.22177		0.596929	0.978039		0.669832	1.24721		0.626208	2.535		0.424608	3.68942
Figure 6I			Figure 6K			Figure 6N
Sirt5			Sirt5			Succ-K
ShNC	ShCNN2		ShNC	ShCNN2		ShNC	ShCNN2
1.2554	2.29116		1.4307	0.94234		0.893361	0.588473
1.38376	5.09581		0.606642	1.48547		0.878115	0.590374
1.21152	1.82125		0.530713	1.34393		1.09608	0.543606
0.944989	2.41788		1.08784	1.38745		1.37315	0.289228
0.457603	1.42796		1.24564	1.7596		1.13872	0.519236
1.09878	3.75989		1.09846	2.04335		0.620572	0.695571

## Sheet: Figure 7
Figure 7A			Figure 7K
CNN2			CCP3+ cell(%)
NC-Si	CNN2-Si		Vehicle		STS
965.663	951.468		NC si (CM)	CNN2 si (CM)	NC si (CM)	CNN2 si (CM)
976.719	942.51		1.69491	1.66667	15.5172	6.45161
989.467	954.422		1.7094	0.8	14.2857	4.28571
971.618	935.423		0.833333	0.769231	13.75	7.5
975.1	935.301		1.73913	0.740741	13.8461	6.32911
988.213	920.118		0.833333	0.909091	10.7692	6.08696
			0.990099	0.952381	17.1429	6.25
			0.970874	2	14.8649	4.70588
			1.73913	0.917431	12.6761	8.10811
			1	0.934579	11.7647	8.57143
			1.55039	0.892857	14.4737	6.36364
			1	0.869565	15.3846	4.7619
			0.917431	1.72414	14.4927	6.75676

## Sheet: Figure 8
Figure 8F
CCP3+ cell(%)
Vehicle		STS
Vehicle	rbCNN2	Vehicle	rbCNN2
0.740741	0.714286	9.47368	18.5567
1.42857	0.775194	12.5	16.8421
1.28205	1.48148	15.7895	20
1.34228	0.78125	9.87654	18.8889
0.740741	0.952381	10.9756	15.6626
1.48148	0.854701	7.77778	16.8539
0.869565	0.862069	12.6761	18.0952
0.909091	1.42857	8.23529	16.6667
0.952381	1.63934	13.0435	14.6067
0.833333	1.73913	8.88889	21.4286
0.826446	0.990099	10.5882	18.8889
0.746269	0.775194	8.33333	22.3529

## Sheet: Supplementary Figure S2
Supplementary Figure S2C			Supplementary Figure S2E
CNN2			Injured Tubule (%)
ShNC	ShCNN2		CTL		IRI		Cis
0.694028	0.426651		ShNC	ShCNN2	ShNC	ShCNN2	ShNC	ShCNN2
0.750429	0.496222		0	0	60	34.8	40	21.2
1.36767	0.597095		0	0	55	24.6	43.5	25
1.63235	0.448842		0	0	59.5	18.8	35.7	19.6
0.661025	0.61478		0	0	40.4	28.6	39.3	11.1
			0	0	55.3	21.7	36.4	15.2
			0	0	40	23.8	32.8	13
			0	0	34.4	25	47.9	16.7
			0	0	48.1	34.2	32	25.6
			0	0	40.6	34.4	36	18
			0	0	39.4	28.6	51.9	24.4
			0	0	45.6	30	42.6	20
			0	0	48.3	12.2	42.9	31.1
			0	0	51.3	15	37.5	28
			0	0	53.3	26.7	44.4	29.3
			0	0	39.4	25	40	20
			0	0	48.5	33.3	37.5	25
			0	0	61.4	30.8	42	15.6
			0	0	57.5	32	40	21.1
			0	0	43.3	30.8	43.5	20
			0	0	36.2	24.5	34.8	25

## Sheet: Supplementary Figure S3
Supplementary Figure S3B			Supplementary Figure S3C			Supplementary Figure S3E			Supplementary Figure S3G			Supplementary Figure S3I			Supplementary Figure S3K
Scr			BUN			Injured Tubule (%)			NGAL			PCNA			PCNA+ cells/HPF
ShNC	ShCNN2		ShNC	ShCNN2		ShNC	ShCNN2		ShNC	ShCNN2		ShNC	ShCNN2		ShNC	ShCNN2
0.691824	0.471698		215.659	116.3		32.2581	12.8205		1.58192	0.244548		0.630496	1.15958		30	44
0.377358	0.503145		157.051	161.172		26.0417	16.3265		1.16664	0.216491		1.62233	6.1136		26	40
0.597484	0.518868		166.209	140.568		33.3333	25.7143		1.13251	0.286217		0.182165	2.67889		27	43
1.06918	0.503145		339.286	125.916		31.25	25.8065		0.672362	0.39228		1.64587	10.5844		22	41
0.81761	0.408805		298.535	131.868		20.8333	14.2857		0.446566	0.483838		0.919138	5.68489		23	32
1.38365	0.613208		531.135	171.703		29.7619	17.7778								21	29
1.32075	0.86478		498.626	239.469		28.9855	28.125								16	43
						29.7619	26.6667								18	45
						35.7143	23.3333								23	47
						28.3333	19.0476								24	31
						36.3248	29.0323								25	23
						34.7222	27.5862								19	30
						29.7619	18.9189								17	35
						44.1176	16.6667								18	34
						34.3137	18.1818								24	38
						34.8837	20								23	40
						37.8788	24.2424								25	43
						40.1235	29.1667								24	45
						39.4737	20								25	38
						30.7018	25								15	32

[truncated: 4 more sheets: Supplementary Figure S4, Supplemental Figure S5, Supplemental Figure S6, Supplemental Figure S7]
